# Supplementary material for: Demonstration of Fully Integrable Long-Range Microposition Detection with Wafer-Level Embedded Micromagnets
Source: Micromachines (Basel). 2022 Jan 30;13(2):235. doi: 10.3390/mi13020235 (PMC8876954; doi:10.3390/mi13020235)
Supplement: Supplementary file 1 [file micromachines-13-00235-s001.zip]

Archive with 1 entries (1 files):
- micromachines-1540574-supplementary.mp4
